# Supplementary material for: Gut microbes mediate the synergistic effects of dietary cholesterol and saturated fat in driving fibrosing MASH
Source: Gut Microbes. 2026 May 10;18(1):2668121. doi: 10.1080/19490976.2026.2668121 (PMC13166192; doi:10.1080/19490976.2026.2668121)
Supplement: Table_S4.xlsx [file KGMI_A_2668121_SM5396.xlsx]

## Sheet: Sheet1
Supplementary Table 4. Description of statistical tests used throughout manuscript
Panel	Statistical Test	Factors	Notes
Figure 1
1B	4-way repeated measures (RM) ANOVA	Cholesterol, Fat, Time, Microbe
1C	3-way ANOVA	Cholesterol, Fat, Time	SPF and GF groups independently analyzed since timepoints were not matched
1E	4-way ANOVA	Cholesterol, Fat, Time, Microbe	SPF-LF-24: 1 outlier
1G
Figure 2
2B	3-way ANOVA	Cholesterol, Fat, Time	SPF-LF-8: 2-3 outliers; SPF-LF-24: 1 outlier
2C
Figure 3
3A	2-way ADONIS	Cholesterol, Fat	Samples removed by rarefaction: LFHC-8: 1, LFVHC-8: 1, HFVHC-8: 2, LF-24: 1
3C	3-way RM ANOVA	Cholesterol, Fat, Time
Figure 4
4A	3-way ANOVA	Cholesterol, Fat, Time	SPF-LF-8: 2 outliers; SPF-LF-24: 1 outlier
4B
4C
4D
4E
4F	2-way ADONIS	Cholesterol, Fat
4G
4J	3-way ANOVA	Cholesterol, Fat, Time
4K
4L
4M
4N
4O
Figure 5
5B	3-way ANOVA	Cholesterol, Fat, Microbe
5C
5D
5E	1-way ANOVA	n/a
Supplementary Figure 1
S1A	4-way RM ANOVA	Cholesterol, Fat, Time, Microbe
S1B	4-way ANOVA	Cholesterol, Fat, Time, Microbe
S1C
S1E	4-way ANOVA	Cholesterol, Fat, Time, Microbe	SPF-LF-24: 1 outlier
S1G
Supplementary Figure 2
S2A	3-way RM ANOVA	Cholesterol, Fat, Time
S2B	3-way ANOVA	Cholesterol, Fat, Time
S2C	3-way ADONIS	Cholesterol, Fat, Time
S3D	2-way ADONIS	Cholesterol, Fat
S3E
S3F
Supplementary Figure 4
S4A	3-way ANOVA	Cholesterol, Fat, Time
S4B
Supplementary Figure 5
S5A	3-way ANOVA	Cholesterol, Fat, Microbe
S5B
S5C
S5D
S5E
S5F
