# Supplementary material for: Gut microbes mediate the synergistic effects of dietary cholesterol and saturated fat in driving fibrosing MASH
Source: Gut Microbes. 2026 May 10;18(1):2668121. doi: 10.1080/19490976.2026.2668121 (PMC13166192; doi:10.1080/19490976.2026.2668121)
Supplement: Table_S5.xlsx [file KGMI_A_2668121_SM5397.xlsx]

## Sheet: Sheet1
Supplementary Table 5. Effect sizes and confidence intervals of ANOVAs
Figure	Panel	Effect	Effect size	95% confidence interval
1	B	Time	η2p=0.86	[0.82,1.00]
		Fat	η2p=0.42	[0.22,1.00]
	C, left	Cholesterol	η2p=0.42	[0.11,1.00]
		Fat	η2p=0.50	[0.19,1.00]
		Time	η2p=0.46	[0.24,1.00]
	C, right	Cholesterol x Fat x Time	η2p=0.26	[0.04, 1.00]
	E	Cholesterol x Time	η2p=0.08	[0.01, 1.00]
		Fat x Time	η2p=0.11	[0.02, 1.00]
		Microbe x Time	η2p=0.06	[0.00, 1.00]
	G	Cholesterol x Fat x Time x Microbe	η2p=0.20	[0.08, 1.00]
2	B (Tlr4)	Time	η2p=0.18	[0.03,1.00]
		Cholesterol	η2p=0.14	[0.01, 1.00]
	B (Il-1β)	Time	η2p=0.44	[0.24, 1.00]
		Cholesterol	η2p=0.23	[0.06, 1.00]
	B (Tnfα)	Time	η2p=0.39	[0.39, 1.00]
		Cholesterol	η2p=0.22	[0.22, 1.00]
	C (Timp1)	Cholesterol	η2p=0.20	[0.04,1.00]
		Fat	η2p=0.20	[0.04,1.00]
		Time	η2p=0.39	[0.18,1.00]
	C (Timp2)	Cholesterol	η2p=0.13	[0.01,1.00]
		Time	η2p=0.22	[0.05,1.00]
	C (Mmp2)	Fat	η2p=0.14	[0.01, 1.00]
		Time	η2p=0.24	[0.06, 1.00]
	C (Mmp9)	Time	η2p=0.36	[0.15, 1.00]
	C (Igf1)	Fat	η2p=0.10	[0.00, 1.00]
		Time	η2p=0.27	[0.09, 1.00]
	C (Tgfβ1)	Time	η2p=0.15	[0.01,1.00]
	C (Col1a1)	Cholesterol	η2p=0.14	[0.02, 1.00]
		Fat	η2p=0.16	[0.02, 1.00]
		Time	η2p=0.31	[0.12, 1.00]
	C (Acta2)	Time	η2p=0.30	[0.10, 1.00]
3	A, left	Cholesterol x Fat	R2=0.59	n/a
	A, right	Cholesterol x Fat	R2=0.09	n/a
	C (Parasutterella)	Cholesterol x Fat x Time	η2p=0.12	[0.04, 1.00]
	C (Frisingicoccus)	Cholesterol x Fat	η2p=0.01	[0.00, 1.00]
		Cholesterol x Time	η2p=0.05	[0.00, 1.00]
		Fat x Time	η2p=0.01	[0.00, 1.00]
	C (Eubacterium brachy)	Cholesterol x Fat	η2p=0.10	[0.05,1.00]
		Cholesterol x Time	η2p=0.16	[0.08,1.00]
		Fat x Time	η2p=0.06	[0.01,1.00]
	D (Lactobacillus)	Cholesterol	η2p=0.03	[0.00,1.00]
		Time	η2p=0.15	[0.08,1.00]
	D (Bifidobacterium)	Cholesterol x Fat x Time	η2p=0.07	[0.00, 1.00]
	D (Alistipes)	Cholesterol x Fat x Time	η2p=0.09	[0.02, 1.00]
4	A	Cholesterol	η2p=0.19	[0.04,1.00]
		Time	η2p=0.26	[0.08,1.00]
	C	Cholesterol x Time	η2p=0.21	[0.05,1.00]
	D	Cholesterol x Time	η2p=0.21	[0.04, 1.00]
	E	Fat x Time	η2p=0.17	[0.02, 1.00]
	J (alloCA)	Cholesterol	η2p=0.23	[0.03, 1.00]
	J (β-MCA)	Cholesterol	η2p=0.38	[0.13, 1.00]
	J (CA)	Cholesterol	η2p=0.33	[0.09, 1.00]
	J (GCA)	Cholesterol	η2p=0.16	[0.00, 1.00]
	J (TCA)	Cholesterol	η2p=0.38	[0.13,1.00]
	J (TCDCA)	Cholesterol	η2p=0.17	[0.01,1.00]
	J (UCA)	Cholesterol	η2p=0.21	[0.02,1.00]
	K	Cholesterol	η2p=0.28	[0.06,1.00]
		Fat	η2p=0.47	[0.21,1.00]
	L (alloisoLCA)	Cholesterol x Fat	η2p=0.17	[0.01, 1.00]
	L (GCDCA)	Cholesterol x Fat	η2p=0.20	[0.02, 1.00]
	M (CDCA)	Cholesterol x Time	η2p=0.19	[0.01,1.00]
	M (α-MCA)	Cholesterol x Time	η2p=0.21	[0.02,1.00]
	M (LCA)	Cholesterol x Time	η2p=0.16	[0.00,1.00]
	M (UDCA)	Cholesterol x Time	η2p=0.19	[0.01, 1.00]
	N	Time	η2p=0.32	[0.08, 1.00]
5	B (COL1A1)	Cholesterol x Fat x Microbe	η2p=0.19	[0.01, 1.00]
	B (TGFβR2)	Cholesterol x Fat x Microbe	η2p=0.22	[0.03, 1.00]
	C (MCP1)	Cholesterol x Fat x Microbe	η2p=0.41	[0.16,1.00]
	C (TNFα)	Cholesterol x Fat x Microbe	η2p=0.32	[0.08,1.00]
	C (IL-1β)	Cholesterol x Fat x Microbe	η2p=0.32	[0.09,1.00]
	C (IL-6)	Cholesterol x Fat x Microbe	η2p=0.27	[0.06, 1.00]
	D	Microbe x Fat	η2p=0.27	[0.02, 1.00]
	E (TGFβR2)	n/a	R2=0.75	n/a
	E (ACTA2)	n/a	R2=0.85	n/a
	E (IL-1β)	n/a	R2=0.82	n/a
	E (IL-6)	n/a	R2=0.92	n/a
S1	A (top left)	Fat x Time	η2p=0.05	[0.00,1.00]
	A (top middle)	Fat x Time	η2p=0.21	[0.09,1.00]
		Cholesterol x Fat	η2p=0.11	[0.06, 1.00]
	A (top right)	Fat x Time	η2p=0.21	[0.09, 1.00]
		Cholesterol x Fat	η2p=0.11	[0.06, 1.00]
	A (bottom middle)	Fat x Time	η2p=0.14	[0.02, 1.00]
		Cholesterol	η2p=0.05	[0.02,1.00]
	A (bottom right)	Fat x Time	η2p=0.12	[0.00,1.00]
		Cholesterol	η2p=0.05	[0.01,1.00]
	B	Fat x Microbe x Time	η2p=0.22	[0.10, 1.00]
		Cholesterol x Fat	η2p=0.08	[0.00, 1.00]
	C	Cholesterol x Microbe	η2p=0.26	[0.13,1.00]
		Fat x Microbe	η2p=0.32	[0.19,1.00]
		Fat x Time	η2p=0.18	[0.07,1.00]
	E	Fat x Time	η2p=0.35	[0.21,1.00]
		Cholesterol x Fat x Microbe	η2p=0.10	[0.02,1.00]
	G	Cholesterol x Fat x Time x Microbe	η2p=0.23	[0.11,1.00]
S2	A (Chao1)	Cholesterol x Fat x Time	η2p=0.06	[0.00,1.00]
	A (Fisher's alpha)	Cholesterol x Fat x Time	η2p=0.08	[0.01,1.00]
	A (Shannon)	Cholesterol x Fat	η2p=0.20	[0.13,1.00]
		Time	η2p=0.05	[0.00,1.00]
	A (Simpson)	Cholesterol x Fat	η2p=0.17	[0.10,1.00]
		Time	η2p=0.04	[0.00,1.00]
	B (Chao1)	Cholesterol x Fat	η2p=0.10	[0.01,1.00]
	B (Shannon)	Cholesterol x Fat	η2p=0.11	[0.01,1.00]
		Time	η2p=0.17	[0.05,1.00]
	B (Simpson)	Cholesterol	η2p=0.15	[0.03,1.00]
		Fat	η2p=0.05	[0.00,1.00]
	C	Cholesterol	R2=0.02	n/a
		Cholesterol x Time	R2=0.01	n/a
		Fat x Time	R2=0.01	n/a
	D (Week 4)	Cholesterol x Fat	R2=0.06	n/a
	D (Week 8)	Cholesterol x Fat	R2=0.06	n/a
	D (Week 12)	Cholesterol x Fat	R2=0.11	n/a
	D (Week 16)	Cholesterol x Fat	R2=0.11	n/a
	D (Week 20)	Cholesterol x Fat	R2=0.08	n/a
	D (Week 24)	Cholesterol x Fat	R2=0.08	n/a
	E (left)	Cholesterol x Fat	R2=0.08	n/a
	E (right)	Cholesterol x Fat	R2=0.09	n/a
	F (left)	Cholesterol x Fat	R2=0.12	n/a
	F (right)	Cholesterol x Fat	R2=0.10	n/a
S5	A	Cholesterol x Fat x Microbe	η2p=0.70	[0.45,1.00]
	B	Fat x Microbe	η2p=0.30	[0.03,1.00]
	C (GCA)	Fat x Microbe	η2p=0.88	[0.77,1.00]
	C (TCDCA)	Fat x Microbe	η2p=0.48	[0.17,1.00]
	D	Fat x Microbe	η2p=0.65	[0.38,1.00]
		Cholesterol x Microbe	η2p=0.26	[0.02,1.00]
	E (CDCA)	Cholesterol x Microbe	η2p=0.32	[0.04,1.00]
	E (β-MCA)	Cholesterol x Microbe	η2p=0.37	[0.08,1.00]
	F (LCA)	Microbe	η2p=0.47	[0.16,1.00]
	F (UDCA)	Microbe	η2p=0.62	[0.34,1.00]
