# Supplementary material for: Gut microbes mediate the synergistic effects of dietary cholesterol and saturated fat in driving fibrosing MASH
Source: Gut Microbes. 2026 May 10;18(1):2668121. doi: 10.1080/19490976.2026.2668121 (PMC13166192; doi:10.1080/19490976.2026.2668121)
Supplement: Table_S2.xlsx [file KGMI_A_2668121_SM5398.xlsx]

## Sheet: Sheet1
Supplementary Table 2. Primers used in this study
Primer	Sequence (5’ à 3’)
Mouse Primers
Gapdh (fwd)	CAAGGACACTGAGCAAGAGA
Gapdh (rvs)	TTGATGGTATTCAAGAGAGTAGGG
Fxr (fwd)	GGCAGAATCTGGATTTGGAATCG
Fxr (rvs)	GCCCAGGTTGGAATAGTAAGACG
Tgr5 (fwd)	TCCTGTCAGTCTTGGCCTATGA
Tgr5 (rvs)	GGTGCTGCCCAATGAGATG
Timp1 (fwd)	GGCATCCTCTTGTTGCTATC
Timp1 (rvs)	CTTATGACCAGGTCCGAGTT
Timp2 (fwd)	TAATTGCAGGAAAGGCAGAA
Timp2 (rvs)	CTTCTTCTGGGTGATGCTAAG
Mmp2 (fwd)	CTTCTTCAAGGACCGGTTTAT
Mmp2 (rvs)	CCTCATACACAGCGTCAATC
Mmp9 (fwd)	CACTGGGCTTAGATCATTCC
Mmp9 (rvs)	AGCCACGACCATACAGATA
Tgfβ1 (fwd)	CTATTGCTTCAGCTCCACAG
Tgfβ1 (rvs)	GACAGAAGTTGGCATGGTAG
Acta2 (fwd)	TCCCAGACATCAGGGAGTAA
Acta2 (rvs)	CTATCGGATACTTCAGCGTCAG
Col1a1 (fwd)	AGTCAGCAGATTGAGAACATCC
Col1a1 (rvs)	ATCCAGTACTCTCCGCTCTT
Igf1 (fwd)	TACTTCAACAAGCCCACAG
Igf1 (rvs)	CATCTCCAGTCTCCTCAGAT
Tlr4 (fwd)	AAATGCACTGAGCTTTAGTGGT
Tlr4 (rvs)	TGGCACTCATAATGATGGCAC
Il-1β (fwd)	GAAATGCCACCTTTTGACAGTG
Il-1β (rvs)	TGGATGCTCTCATCAGGACAG
Il-6 (fwd)	TCCTACCCCAATTTCCAATG
Il-6 (rvs)	TTGCCGAGTAGATCTCAAAG
Tnfα (fwd)	CCTGTAGCCCACGTCGTAG
Tnfα (rvs)	GGGAGTAGACAAGGTACAACCC
Cyp7a1 (fwd)	AAACTCCCTGTCATACCACAAAG
Cyp7a1 (rvs)	TTTCCATCACTTGGGTCTATGC
Cyp27a1 (fwd)	GAGGGCAAGTACCCAATAAG
Cyp27a1 (rvs)	CTCTCCTTGTGCGATGAAG
Human (LX-2) Primers
GAPDH (fwd)	GGAGCGAGATCCCTCCAAAAT
GAPDH (rvs)	GGCTGTTGTCATACTTCTCATGG
COL1A1 (fwd)	AAAGGTGCTGATGGCTCTC
COL1A1 (rvs)	GGACCACTTTCACCCTTGT
IL-1β (fwd)	TTCGACACATGGGATAACGAGG
IL-1β (rvs)	TTTTTGCTGTGAGTCCCGGAG
ACTA2 (fwd)	TCCTTCGTTACTACTGCTGA
ACTA2 (rvs)	TCTTCTCAAGGGAGGATGAG
IL-6 (fwd)	CCTGAACCTTCCAAAGATGGC
IL-6 (rvs)	TTCACCAGGCAAGTCTCCTCA
MCP1 (fwd)	CAGCCAGATGCAATCAATGCC
MCP1(rvs)	TGGAATCCTGAACCCACTTCT
TGFβR2 (fwd)	CACCTGTGACAACCAGAAA
TGFβR2 (rvs)	CTCGTCATTCTTTCTCCATACA
TNFα (fwd)	GAGGCCAAGCCCTGGTATG
TNFα (rvs)	CGGGCCGATTGATCTCAGC
Bacterial 16S rRNA Gene Amplicon Primers
515F (Caporaso)	GTGCCAGCMGCCGCGGTAA
806R (Caporaso)	GGACTACHVGGGTWTCTAAT
