# Supplementary material for: Gut microbes mediate the synergistic effects of dietary cholesterol and saturated fat in driving fibrosing MASH
Source: Gut Microbes. 2026 May 10;18(1):2668121. doi: 10.1080/19490976.2026.2668121 (PMC13166192; doi:10.1080/19490976.2026.2668121)
Supplement: Table_S1.xlsx [file KGMI_A_2668121_SM5399.xlsx]

## Sheet: Sheet1
Supplementary Table 1. Composition of semi-purified diets
Diet	Low-fat (LF)	Low-fat high-cholesterol (LFHC)	Low-fat very high-cholesterol (LFVHC)	High-fat (HF)	High-fat high-cholesterol (HFHC)	High-fat very high-cholesterol (HFVHC)
Total energy (kcal/g)	3.6	3.6	3.6	4.6	4.6	4.5
Protein (% wt)	17.3	17.3	17.3	17.3	17.3	17.3
Carbohydrate (% wt)	61.3	61.1	61.3	49.1	49	47.3
Glucose (18.1 g/L)	✓
Fructose (23.1 g/L)	✓
Fat (% wt)	5.2	5.2	5.2	21.2	21.2	21.1
Milk Fat (% wt)	4	4	4	21	21	21
Saturated Fat (% wt)	2.9	2.9	2.9	13.2	13.2	13.2
Monounsaturated Fat (% wt)	1.5	1.5	1.5	6.1	6.1	6.1
Polyunsaturated Fat (% wt)	0.5	0.5	0.5	0.84	0.84	0.84
Individual fatty acid composition
4:0 Butyric (% wt)	0.09	0.09	0.09	0.42	0.42	0.42
6:0 Caproic (% wt)	0.07	0.07	0.07	0.32	0.32	0.32
8:0 Caprylic (% wt)	0.05	0.05	0.05	0.21	0.21	0.21
10:0 Capric (% wt)	0.11	0.11	0.11	0.53	0.53	0.53
12:0 Lauric (% wt)	0.14	0.14	0.14	0.63	0.63	0.63
14:0 Myristic (% wt)	0.5	0.5	0.5	2.3	2.3	2.3
16:0 Palmitic (% wt)	1.37	1.37	1.37	6.1	6.1	6.1
16:1 Palmitoleic (% wt)	0.07	0.07	0.07	0.32	0.32	0.32
18:0 Stearic (% wt)	0.6	0.6	0.6	2.73	2.73	2.73
18:1 Oleic (% wt)	1.36	1.36	1.36	5.67	5.67	5.67
18:2 Linoleic (% wt)	0.47	0.47	0.47	0.84	0.84	0.84
18:3 Linolenic (% wt)	0.03	0.03	0.03	0.11	0.11	0.11
Cholesterol (% wt)	0.05	0.2	2	0.05	0.2	2
