# Supplementary material for: Gut microbes mediate the synergistic effects of dietary cholesterol and saturated fat in driving fibrosing MASH
Source: Gut Microbes. 2026 May 10;18(1):2668121. doi: 10.1080/19490976.2026.2668121 (PMC13166192; doi:10.1080/19490976.2026.2668121)
Supplement: Table_S3.xlsx [file KGMI_A_2668121_SM5395.xlsx]

## Sheet: Sheet1
Supplementary Table 3. Bile acid names and structure description
Bile Acid Common Name	Abbreviation	Mol. Formula	C1	C2	C3	C6	C7	C12	R	Rt
Glycocholic acid	GCA	C26H43NO6	α,β-H	α,β-H	α-OH	α,β-H	α-OH	α-OH	G	14.05
Cholic acid	CA	C24H40O5	α,β-H	α,β-H	α-OH	α,β-H	α-OH	α-OH	H	15.04
Taurochenodeoxycholic acid	TCDCA	C26H45NO6S	α,β-H	α,β-H	α-OH	α,β-H	α-OH	α,β-H	T	15.73
Chenodeoxycholic acid	CDCA	C24H40O4	α,β-H	α,β-H	α-OH	α,β-H	α-OH	α,β-H	H	17.1
Ursodeoxycholic acid	UDCA	C24H40O4	α,β-H	α,β-H	α-OH	α,β-H	β-OH	α,β-H	H	13.75
Lithocholic acid	LCA	C24H40O3	α,β-H	α,β-H	α-OH	α,β-H	α,β-H	α,β-H	H	19.09
α-muricholic acid	α-MCA	C24H40O5	α,β-H	α,β-H	α-OH	β-OH	α-OH	α,β-H	H	11.83
β-muricholic acid	β-MCA	C24H40O5	α,β-H	α,β-H	α-OH	β-OH	β-OH	α,β-H	H	12.03
ω-muricholic acid	ω-MCA	C24H40O5	α,β-H	α,β-H	α-OH	α-OH	β-OH	α,β-H	H	11.89
